# Supplementary material for: The Effect of Conjugated Nitrile Structures as Acceptor Moieties on the Photovoltaic Properties of Dye-Sensitized Solar Cells: DFT and TD-DFT Investigation
Source: Int J Mol Sci. 2024 Jun 28;25(13):7138. doi: 10.3390/ijms25137138 (PMC11241837; doi:10.3390/ijms25137138)
Supplement: Supplementary file 1 [file ijms-25-07138-s001.zip]

Archive with 1 entries (1 files):
- ijms-3065836-supplementary.pdf
